# Supplementary material for: High Burden of Non-Clonal Chromosome Aberrations Before Onset of Detectable Neoplasia in Fanconi Anemia Bone Marrow
Source: Cancers (Basel). 2025 May 28;17(11):1805. doi: 10.3390/cancers17111805 (PMC12153895; doi:10.3390/cancers17111805)
Supplement: Supplementary file 1 [file cancers-17-01805-s001.zip]

Archive with 3 entries (3 files):
- Supplementary Table 1. DB Karyotype 43 patients with FA Round 2.xlsx
- Supplementary Table 2 Round 2.pdf
- Supplementary Table 3 fot ProofRead.pdf
