# Supplementary material for: High Burden of Non-Clonal Chromosome Aberrations Before Onset of Detectable Neoplasia in Fanconi Anemia Bone Marrow
Source: Cancers (Basel). 2025 May 28;17(11):1805. doi: 10.3390/cancers17111805 (PMC12153895; doi:10.3390/cancers17111805)
Supplement: Supplementary file 1 [file cancers-17-01805-s001.zip › Supplementary Table 1. DB Karyotype 43 patients with FA Round 2.xlsx]

## Sheet: Hoja1 
Supplementary Table 1.DB Karyotype of 43 patients with FA
						N= numerical ab	G=gain	G=gain	rec= recombinant
						E= structural ab	P= loss	Pter= terminal loss							CK= cell with 3 or more Ab
						R= breaks	inv= inverion	Pint= intersticial loss
							T= translocation
	ID	Clonal	Age	Pre/postpuberal	BMF	Alteration per cell	Cells part of clone	#cromosomes/cel	# cells	without alterations	Total analyzed	#_structur	#_numeric	Total	# CK	# total CK	Proportion CK	#total abnorm	Proportion of altered	# Altered NO CK
1	RAFMEX057	Si	4.79178	prepuberal	moderate	44,XY,-4, del(8p22), -12[1]		44	1			1	2	3	1	2		10		8
						42, XY, -5, -5, -12, -18[1]		42	1				4	4	1
						46, XY, inv(8)(?p12::q21)[1]		46	1					0
						46,XY, -11[1]		46	1					0
						45,XY, del (3q27), -17[1]	1	45	1					0
						46,XY, -21[1]		46	1					0
						46,XY, del (3q27)[4]	4	46	4					0
						46, XY[10]		46	10	10	20			0
2	RAFMEX058	No	4.76712	prepuberal	mild	44,XX, 2p-, -3, -5[1]1		44	1			1	2	3	1	1	3.7	6	22.2	5
						44,XX, -6, -21[1]		44	1					0	0
						46,XX, 4p-[1]		46	1					0	0
						46,XX, chtb(4p15)[1]		46	1					0	0
						46,XX, chtb(4q11)[1]		46	1					0	0
						46,XX, chtb(2q11), chtb(6q22), 12p- [1]		46	1					0	0
						46,XX [21]		46	21	21	27			0	1
3	RAFMEX006	no	5.54247	prepuberal	severe	41,XY,-2,-3,-4,-12,-13[1]		41	1				5	5	1			10		9
						45,XY,-8[2]		45	2					0
						45,XY,-9[2]		45	2					0
						45,XY,-20[1]		45	1					0
						46,XY,chtb(20)(q11)[1]		46	1					0
						46,XY,chtb(5)(q31),?inv(7)(p22p12),del(13)(q22q32)[1]		46	1					0
						46,XY,del(5)(q31),?rec(14)[1]		46	1					0
						46,XY,del(10)(q24)[1]		46	1					0
						46,XY[15]		46	15	15	25			0
4	RAFMEX029	no	5.52603	prepuberal	mild	43,XY,chtb(2)(q11),-6,-12,-20[1]		43	1				3	3	1	1		11		10
						45,XY,-6[1]		45	1					0
						45,XY,-20[1]		45	1					0
						45,XY,-22[1]		45	1					0
						45,XY,del(2)(q?21),chtb(4)(q35),-10[1]		45	1					0
						46,XY,del(1)(p11)[1]		46	1					0
						46,XY,chtb(2)(q11),del(5)(q14)[1]		46	1					0
						46,XY,chtb(7)(q21.3)[1]		46	1					0
						46,XY,chtb(8)(q22)[1]		46	1					0
						46,XY,del(11)(q23)[1]		46	1					0
						46,XY,-17,+mar[1]		46	1					0
						46,XY[9]		46	9	9	20			0
5	RAFMEX009	no	6.20274	prepuberal	moderate	44,XX,-20,-21[1]		44	1					0	0	0		13		13
						45,X[2]		45	2					0
						45,XX,-17[1]		45	1					0
						45,XX,-20[1]		45	1					0
						46,XX,chtb(1)(q11)[1]		46	1					0
						46,XX,chtb(6)(p21)[1]		46	1					0
						46,XX,del(6)(q25),del(12)(p13)[1]		46	1					0
						46,XX,del(7)(p15),del(15)(q22)[1]		46	1					0
						46,XX,del(7)(q36)[1]		46	1					0
						46,XX,del(7)(p21p15)[1]		46	1					0
						46,XX,-11,+mar [1]		46	1					0
						46,XX,?inv(14)(q11.2q32)[1]		46	1					0
						46,XX[30]		46	30	30	43			0
6	RAFMEX043	yes	6.7	prepuberal	severe	44,XY, -3, -10[1]		44	1					0
						45,XY, pb inv(5)(q13q31?), chtb(10p), -12[1]		45	1					0
						46,XY, chtb(6p)[1]		46	1					0
						43,XY, chtb(6q), -7, -14, -21[1]		43	1				3	3	1	1		15		14
						46, XY, add(8q)[1]		46	1					0
						45, XY,chtb(11p), -14[1]		45	1					0
						46,XY, del(6p), chtb(10q)[1]	1	46	1					0
						46,XY, chtb(11qter), chtb(12q13)[1]		46	1					0
						45,XY, -15[1]		45	1					0
						45,XY, chtb(6p22), -18[1]		45	1					0
						46,XY, del(6)(p22)[5]	5	46	5					0
						46,XY[15]		46	15	15	30			0
7	RAFMEX010	yes	6.69863	prepuberal	moderate	41,XX,-5,-9,-18,-21,-21[1]	1	41	1				5	5	1	1		14		13
						45,XX,-18-[1]		45	1					0
						45,XX,-21[1]	1	45	1					0
						45,XX,chtb(3)(q11),chtb(17)(q12),-21[1]	1	45	1					0
						46,X,chtb(X)(q25),chtb(3)(p11)[1]		46	1					0
						46,XX,chtb(1)(q21)[1]		46	1					0
						46,XX,chtb(3)(p14)[1]		46	1					0
						46,XX,chtb(3)(p11)[1]		46	1					0
						46,XX,chtb(6)(p21),chtb(9)(q12)[1]		46	1					0
						46,XX,chtb(6)(q16)[1]		46	1					0
						46,XX,chtb(8)(q24)[1]		46	1					0
						46,XX,chtb(9)(q22)[1]		46	1					0
						46,XX,del(22)(q13)[1]		46	1					0
						46,XX,chtb(20)(p13)[1]		46	1					0
						46,XX[6]		46	6	6	20			0
8	RAFMEX042	no	6.89315	prepuberal	severe	45,X,del(X)(p11.4)[1]		45	1					0	0	0		5		5
						46,XX,chtb(7q)[1]		46	1					0
						46,XX,del(18)(p12)[1]		46	1					0
						45,XX,-16[1]		45	1					0
						48,XX,+2mar[1]		48	1					0
						46,XX[9]		46	9	9	14			0
9	RAFMEX047	no	6.92329	prepuberal	severe	46, XX[24]		46	24	24	24			0	0	0		0		0
10	RAFMEX002	yes	7.76986	prepuberal	no	46,XX,chtb(5)(q13),chtb(12)(p11.2)[1]		46	1					0	0	0		0		0
						46,XX,chtb(13)(q12)[1]		46	1					0
						46,XX,add(2)(p25)[4]	4	46	4					0
						46,XX[14]		46	14	14	20			0
11	RAFMEX044	no	7.9	prepuberal	mild	43,XX,-2,-9,-18[1]		43	1				3	3	1	1		6		5
						45,XX,-3[1]		45	1					0
						46,XX,del(6)(q23)[1]		46	1					0
						45,XX,-8[1]		45	1					0
						44,idem,-10[1]		44	1					0
						44,XX,-20,-21[1]		44	1					0
						46,XX[14]		46	14	14	20			0
12	RAFMEX033	no	8.10685	prepuberal	moderate	42,XY,-7,-9,-20,-21[1]		42	1				4	4	1	4		8		4
						43,XY,-9,-10,-11[1]		43	1				3	3	1
						43,XY,-2,-5,-18[1]		43	1				3	3	1
						44,XY,del(3)(q11),-8,-18[1]		44	1			1	2	3	1
						44,XY,-17,-19[1]		44	1					0
						45,XY,-6[1]		45	1					0
						45,XY,-22[1]		45	1					0
						46,XX,chtb(3)(p26),chtb(3)(q21),del(3)(p26),chtb(7)(21),chtb(12)(p13),chtb(16)(q23)[1]		46	1					0
						46,XY[11]		46	11	11	19			0
13	RAFMEX025	no	8.2	prepuberal	no	44,XX,t(4;13)(q34;q12.1),-20,-22[1]		44	1			1	2	3	1	2		10		8
						45,XX,-5[1]		45	1					0
						44,XX,-5,-15[1]		44	1					0
						43,XX,-6,-14,-15[1]		43	1				3	3	1
						45,XX,-9[1]		45	1					0
						46,XX,inv(9)(p11q12)[1]		46	1					0
						45,XX,-10[1]		45	1					0
						44,XX,-11,-22[1]		44	1					0
						44,XX,-12,-20[1]		44	1					0
						46,XX,inv(18)(p11.2q12.2)[1]		46	1					0
						46,XX[10]		46	10	10	20			0
14	RAFMEX005	yes	8.23288	prepuberal	moderate	40,XX,-2,-5,-9,-15,-15,-17[1]		40	1				6	6	1	2		7		5
						42,XX,-10,-12,-20,-21[1]	1	42	1				4	4	1
						44,XX,-6,-20[1]	1	44	1					0
						44,XX,-4,-8[1]		44	1					0
						44,XX,chtb(8)(p11),-9,-20[1]	1	44	1					0
						45,XX,-14[1]		45	1					0
						45,XX,-19[1]		45	1					0
						46,XX[13]		46	13	13	20			0
15	FANC143	no	8.32055	prepuberal	severe	41,X,-X,-6,-11,-12,-22[1]		41	1				5	5	1	2		6		4
						43,XX,-6,-13,-22[1]		43	1				3	3	1
						46,XX,del(10)(p13)?[1]		46	1					0
						46,XX,del(10)(p?)[1]		46	1					0
						45,XX,-12[1]		45	1					0
						46,XX,del(18)(p11.2)[1]		46	1					0
						46,XX[14]		46	14	14	20			0
16	RAFMEX026	yes	8.49041	prepuberal	severe	42,XX,-3,-6,-19,-21[1]		42	1				4	4	1	2		15		13
						43,XX,-2,chtb(5)(p11),-10,-13[1]		43	1				3	3	1
						44,XX,-8,-15[1]		44	1					0
						45,XX,chtb(15)(q26),-20[1]		45	1					0
						45,XX,chtb(9)(p11),-11[1]		45	1					0
						45,XY,-21[1]		45	1					0
						46,XX,chtb(1)(q32),dup(3)(q26q27)[1]	1	46	1					0
						46,XX,chtb(1)(p21)[1]		46	1					0
						46,XX,chtb(8)(p11)[1]		46	1					0
						46,XX,chbr(2)(p21)[1]		46	1					0
						46,XX,dup(3)(q26q27)[5]	5	46	5					0
						46,XX[4]		46	4	4	19			0
17	RAFMEX011	no	8.78904	prepuberal	moderate	45,XX,-14[1]		45	1					0	0	0		11		11
						45,XX,-22[1]		45	1					0
						46,XX,del(5)(p15)[1]		46	1					0
						46,XX,?del(5)(q35)[1]		46	1					0
						46,XX,chtb(2)(q10)[1]		46	1					0
						46,XX,chtb(5)(p15)[1]		46	1					0
						46,XX,chtb(8)(q11)[1]		46	1					0
						46,XX,inv(10)(p12p15)[1]		46	1					0
						46,XX,?del(11)(q23)[1]		46	1					0
						46,XX,del(12)(p13)[1]		46	1					0
						47,XX,+ace[1]		47	1					0
						46,XX[9]		46	9	9	20			0
18	FANC161	no	8.83288	prepuberal	severe	46,XX,del(6)(q14)[1]		46	1					0
						/44,XX,-8,-19[1]		44	1					0
						/43,XX,-14,-15,-18[1]		43	1				3	3	1	1		4		3
						/45,XX,-17[1]		45	1					0
						/46,XX[16]		46	16	16	20			0
19	FANC157	no	9.04658	prepuberal	severe	45,XY,-2[1]		45	1					0	0	0		2		2
						45,XY,-18[1]		45	1					0
						46,XY[18]		46	18	18	20			0
20	FANC162	no	9.11507	prepuberal	severe	44,XY,-7?,-8?[1]		44	1					0	0	0		1		1
						46,XY[19]		46	19	19	20			0
21	FANC148	yes	9.14247	prepuberal	severe	46,XY,del(6?)[1]		46	1					0
						47,XY,+8?[1]	1	47	1					0
						47,XY,+8[7]	7	47	7					0
						46,sl,-10[2]	2	46	2					0
						47,sl,-13,+mar[1]	2	47	1			1	2	3	1	1		17		16
						47,sl,del(17)(p11.2)[1]	1	47	1					0
						46,sl,-21[1]	1	46	1					0
						46,sl,-22[1]	1	46	1					0
						44,XY,-20,-21[1]		44	1					0
						46,XY, del(C?)[1]		46	1					0
						46,XY[3]		46	3	3	20			0
22	FANC101	no	9.18904	prepuberal	severe	45,X,-X[1]		45	1					0	0	0		7		7
						47,XX,+2[1]		47	1					0
						44,XX,-5,-21[1]		44	1					0
						45,XX,-6[1]		45	1					0
						45,XX,-8[1]		45	1					0
						45,XX,-21[1]		45	1					0
						46,XX,inv(22)(p11.2q11.2)?[1]		46	1					0
						46,XX[13]		46	13	13	20			0
23	RAFMEX007	no	9.69315	prepuberal	moderate	39,XX,-1,-7,-12,-13,-14,-14,-20[1]		39	1				7	7	1	2		8		6
						42,XX,-1,-3,-5,-12[1]		42	1				4	4	1
						44,XX,-5,-22[1]		44	1					0
						45,XX,-19[1]		45	1					0
						45,XX,-22[1]		45	1					0
						46,XX,chtb(3)(q25)[1]		46	1					0
						46,XX,?add(5)(q31),del(18)(q22)[1]		46	1					0
						46,X,chtb(X)(q26)[1]		46	1					0
						46,XX[12]		46	12	12	20			0
	FANC170	yes	9.98356	prepuberal	Leukemic	43,XX,-6,-15,-19[1]	1	43	1				3	3	1	1		9		8
						44,XX,-15,-19[1]	1	44	1					0
						44,X,chtb(X)(q25),chtb(7)(q11),chtb(8)(q13),chtb(9)(q13),-17,-22[1]		44	1					0
						45,X,chtb(X)(p11.2),chtb(1)(q32),chbr(3)(q12),-7,?add(10)(q11)[1]		45	1					0
						45,XX,chtb(7)(p15),chtb(17)(p11),-14[1]		45	1					0
						45,XX,-15[1]	1	45	1					0
						46,XX,chbr(1)(q21)[1]		46	1					0
						46,XX,chtb(9)(q11),-19,+mar[1]		46	1					0
						46,XX,chtb(13)(q22)[1]		46	1					0
						47,XX,+12[1]		47	1					0
						47,XX,chbr(2)(q31)[1]		47	1					0
						46,XX[15]		46	15	15	26			0
24	RAFMEX035	no	10.2	prepuberal	mild	46,X,-Y[2]		46	2					0	0	0		6		6
						45,XY,-14[1]		45	1					0
						45,XY,-20[2]		45	2					0
						46,XY,chtb(3)(p21)[1]		46	1					0
						46,XY[14]		46	14	14	20			0
25	FANC32	no	10.7479	prepuberal	moderate	45,XY,-13[1]		45	1					0	0	0		6		6
						45,XY,-17[1]		45	1					0
						45,XY,-19[2]		45	2					0
						45,XY,-20[1]		45	1					0
						45,XY,-22[1]		45	1					0
						46,XY[14]		46	14	14	20			0
26	RAFMEX024	no	10.9178	prepuberal	moderate	46,XX,del(2)(q35)[1]		46	1					0	0	0		3		3
						45,XX,-19[1]		45	1					0
						45,XX,-20[1]		45	1					0
						46,XX[17]		46	17	17	20			0
27	RAFMEX008	no	11.7014	prepuberal	mild	44,XY,del(3)(p25),-13,-18[1]		44	1			1	2	3	1	1		10		9
						45,XY,-9[1]		45	1					0
						45,XY,-12[1]		45	1					0
						45,XY,-17[1]		45	1					0
						45,XY,-21[1]		45	1					0
						45,X,-Y[1]		45	1					0
						46,XY,chtb(4)(p11)[1]		46	1					0
						46,XY,del(7)(q31)[1]		46	1					0
						46,XY,?rec(10)[1]		46	1					0
						46,XY,del(10)(p11),del(18)(p11)[1]		46	1					0
						46,XY[9]		46	9	9	19			0
28	RAFMEX032	yes	12.6	puberal	moderate	46,XX, chtb (Xq10), chtb(1p31), chtb(9p), chtb(16q)[1]		46	1					0
						44,XX,chtb(1p10), -8, -17[1]	1	44	1					0
						46,XX, chtb(1q10), chtb(9q10) [1]		46	1					0
						43,XX, chtb(1p12), -13, -17. -22[1]	1	43	1				3	3	1	1		10		8
						43,XX, -3, -12, -22[1]	1	43	1				3	3	1	1
						45,XX, chtb(10p11), -22[1]	1	45	1					0
						45,XX, -12[1]		45	1					0
						45,XX, -17, add(17p)[1]	1	45	1					0
						45,XX, -18[1]		45	1					0
						45,XX, -19. -22[1]	1	45	1					0
						46,XX [10]		46	10	10	20			0
29	RAFMEX031	no	13.3726	postpuberal	severe	43,XY,?del(6)(q23),-8,?del(11)(q23),-16,-17[1]		43	1			2	3	5	1	5		10		5
						44,X,-Y,-16[1]		44	1					0
						44,XY,del(12)(q24),-13,-18[1]		44	1			1	2	3	1
						44,XY,-15,-22[1]		44	1					0
						45,XY,+17,-20,-21[1]		45	1				3	3	1
						45,XY,-18[1]		45	1					0
						45,XY,add(2)(p25),del(3)(p14p12),-17[1]		45	1			2	1	3	1
						46,XY,inv(17)(q21.3q25)[1]		46	1					0
						46,XY,del(6)(q25q27),add(8)(q24),add(9)(q34)[1]		46	1				3	3	1
						46,XY,del(6)(p23)[1]		46	1					0
						46,XY[10]		46	10	10	20			0
30	RAFMEX018	no	14.6932	postpuberal	severe	46,XX,?add(8)(p34)[1]		46	1					0	0	0		3		3
						46,XX,chtb(1)(q21)[1]		46	1					0
						46,XX,chtb(10)(q24)[1]		46	1					0
						46,XX[17]		46	17	17	20			0
31	FANC24	yes	16.737	Postpuberal	moderate	45,XX,-5?[1]		45	1					0				5		4
						43,XX,-17,-18,-21[1]	1	43	1				3	3	1	1
						45,XX,-18[2]	2	45	2					0
						44,XX,-20,-22[1]		44	1					0
						46,XX[15]		46	15	15	20			0
32	RAFMEX051	No	17.6904	postpuberal	moderate	44,XX -4, -12[1]		44	1					0	0	0		3		3
						44,XX,-5, -6[1]		44	1					0
						46,XX, chtb(3)[1]		46	1					0
						46,XX[15]		46	15	15	18			0
33	RAFMEX036	no	17.8	puberal	moderate	46,XY, chtb(1p), 12p- [1]		46	1					0				12		11
						46,XY.chtb(1q), chtb(13q)[1]		46	1					0
						46,XY, chtb(1cen), ?inv(10)(p11q11)[1]		46	1					0
						46,XY, chtb(4q)[1]		46	1					0
						46,XY, 5p+ [1]		46	1					0
						46,XY, -7[1]		46	1					0
						44,XY, -10, -17[1]		44	1					0
						44,XY, -12, -16[1]		44	1					0
						46,XY, chtb(15q)[1]		46	1					0
						43,XY, -17, -17, -20[1]		43	1				3	3	1	1
						45,XY, -19[1]		45	1					0
						45,XY, -22[1]		45	1					0
						46,XY, [7]		46	7	7	19			0
34	FANC046	yes	17.9342	postpuberal	no	45,XY,-5[1]		45	1					0	0			11		11
						44,XY,-10,-12[1]		44	1					0
						44,XY,-10,-15[1]		44	1					0
						44,XY,-13,-18[1]		44	1					0
						45,XY,-16[1]	1	45	1					0
						44,idem,-20[1]	1	44	1					0
						44,idem,-22[1]	1	44	1					0
						45,XY,-16 or -17[1]	0	45	1					0
						44,XY,-17,-20[1]		44	1					0
						45,XY,-19[1]		45	1					0
						45,XY,-22[1]		45	1					0
						46,XY[4]		46	4	4	15			0
35	RAFMEX038	yes	18.4	puberal	mild	46, XY, chtb(Xq12)[1]		46	1					0				13		12
						46,XY,chtb(1q11),chtb(5q32)[1]		46	1					0
						46,XY,chtb(2q11)[1]		46	1					0
						46,XY,chtb(1q11),chtb(5q32)[1]		46	1					0
						46,XY,chtb(3qter), add(15p)[1]		46	1					0
						46,XY,add(3p25)[1]	1	46	1					0
						45,XY,add(3p25), -8[1]	1	45	1					0
						45,XY,add(3p25), -9, add(10q)[1]	1	45	1			2	1	3	1	1
						46,XY,del(4p16)[1]		46	1					0
						45,XY,del(4p16), -16[1]		45	1					0
						46,XY,der(8q)[1]		46	1					0
						44,XY, -8, -20[1]		44	1					0
						46,XY, chtb(10q)[1]		46	1					0
						46,XY, chtb(10qter)[1]		46	1					0
						44,XY, -16, -20[1]		44	1					0
						44,XY, -19, -21[1]		44	1					0
						46,XY [5]		46	5	5	18			0
36	RAFMEX037	no	20.1726	postpuberal	no	45,XX, del(1p),-16[1]		45	1					0				11		10
						45,XX,-3[1]		45	1					0
						45,XX,-8[1]		45	1					0
						44,XX,-9, -11[1]		44	1					0
						45,XX, -10[1]		45	1					0
						45,XX, -12[1]		45	1					0
						44,XX, -11. -15[1]		44	1					0
						45,XX, -C[1]		45	1					0
						45,XX, -14[1]		45	1					0
						43,XX, -17, -20, -22[1]		43	1				3	3	1	1
						45,XX, -22[1]		45	1					0
						46, XX[5]		46	5	5	16			0
37	RAFMEX059	Si	22.5	postpuberal	moderate	44,XY, chtb(2q33), -4, -16 [1]		44	1					0				9		8
						45,XY, del(4p15.3), -14[1]		45	1					0
						44,XY, -6, der(6)t(1;6)(q21;p21.3), -20 [1]	1	44	1			1	2	3	1	1
						45,XY, der(6)t(1;6)(q21;p21.3), -19[1]	1	45	1					0
						45, XY, -19[1]		45	1					0
						45,XY, der(6)t(1;6)(q21;p21.3), -21 [1]	1	45	1					0
						45, XY, -21[1]		45	1					0
						46,XY, der(6)t(1;6)(q21;p21.3)[2]	2	46	2					0
						46,XY [11]		46	11	20	20			0
38	RAFMEX027	yes	22.5068	postpuberal	no	44,XY,-12,-22[1]		44	1					0				9		8
						45,X,-Y[1]		45	1					0
						45,XY,-3,del(12)(p11),del(17)(q25)[1]		45	1			2	1	3	1	1
						45,XY,del(1)(q21),del(6)(q25),-7[1]		45	1			2	1	3	1	1
						46,XY,del(3)(p13p21)[5]	5	46	5					0
						46,XY[11]		46	11	11	20			0
39	RAFMEX022	no	25	postpuberal	mild	44,XX,1qh+, -16, -19[1]		44	1					0	0	0		3		3
						44,XX, 1qh+, -10, -18[1]		44	1					0
						46,XX, 1qh+, del(7)(pter-p15)[1]		46	1					0
						46,XX, 1qh+[14]		46	14	14	17			0
40	RAFMEX034	no	25.7	puberal	mild	46,XX, chtb(1qcen), chtb(3p10), 14pstk+[1]		46	1					0	0	0		7		7
						46,XX, chtb(4p15.3),14pstk+[1]		46	1					0
						46,XX, chtb(4q11), 14pstk+[1]		46	1					0
						45,XX, -5, 14pstk+[1]		45	1					0
						46,XX, del(9q11), 14pstk+[1]		46	1					0
						46,XX, chtb(7q11.2), del(9pter), 14pstk+[1]		46	1					0
						44,XX, -13, -21, 14pstk+[1]		44	1					0
						46,XX, 14pstk+[13]		46	13	13	20			0
41	RAFMEX030	no	28.6	postpuberal	Moderate	46,XX, chtb(1p)[1]		46	1					0				8		7
						46,XX, chtb(1cen) [1]		46	1					0
						46,XX, chtb(5q11)[1]		46	1					0
						44,XX, del(3p26), -5, -16[1]		44	1			1	2	3	1	1
						46,XX, chtb(7q)[1]		46	1					0
						46,XX del(10p13)[1]		46	1					0
						44,XX, -8, -21[1]		44	1					0
						45,XX, -17[1]		45	1					0
						46,XX [12]		46	12	12	20			0
42	FANC31	yes	15.4548	postpuberal	severe	45,X,-X[1]		45	1					0				16		9
						45,XX,-7[8]	8	45	8					0
						44,idem,add(1)(p36),-17[1]	1	44	1			1	2	3	1	2
						44,XX,del(7p),-17,-21[1]		44	1			1	2	3	1
						45,XX,-8[2]	2	45	2					0
						44,idem,-15[1]	1	44	1					0
						45,XX,-14[1]		45	1					0
						46,XX,del(17)(p11.2)[1]		46	1					0
						46,XX[4]		46	4	4	20			0
43	RAFMEX015	yes	17.1945	postpuberal	MDS	45,XY,-7,-18,+der?(18)t(3;18)(q13.3;q?12)[15]	15	45	15			1	2	3	1	5		20		0
						45,idem,-21,+mar1[2]	2	45	2			2	3	5	1
						45,idem,-13,+mar2[1]	1	45	1			2	3	5	1
						45,idem,del(2)(p23)[1]	1	45	1			2	2	4	1
						45,idem,del(5)(p14)[1]	1	45	1	0	20	2	2	4	1
		29/42 patients presented with composite karyotypes includding at least one cell with one or more of the following abnormalities: dup1q, dup 3q, -7, del7q,-17, -21
